# Supplementary material for: Deep sea explosive eruptions may be not so different from subaerial eruptions
Source: Sci Rep. 2020 Apr 21;10:6709. doi: 10.1038/s41598-020-63737-7 (PMC7174295; doi:10.1038/s41598-020-63737-7)
Supplement: Supplementary file 1 — Supplementary Information. [file 41598_2020_63737_MOESM1_ESM.xlsx]

## Sheet: Foglio1
	INSERT VARIABLES HERE							Large Size		Small Size
						Relative settling height (m)	Absolute settling height (m)*	vertical V (m/s)**	Settling distance (m)	vertical V (m/s)	Settling distance (m)
	Height of the plume over the vent (m)	200				0	-465	0.054569	0	0.00376801	0
	current (m/s)	1				50	-515	0.054569	916.271	0.00376801	13269.6
						100	-565	0.054569	1832.54	0.00376801	26539.2
	Specific for 2 grain-sizes					150	-615	0.054569	2748.81	0.00376801	39808.8
		Large size	Small size			200	-665	0.054569	3665.08	0.00376801	53078.4
	Density (kg/cm3)	1.8	1.8			250	-715	0.054569	4581.35	0.00376801	66348
	C1	19.3	31.1			300	-765	0.054569	5497.62	0.00376801	79617.7
	C2	2	14.8			350	-815	0.054569	6413.89	0.00376801	92887.3
	Particle Size (mm)	1	0.2			400	-865	0.054569	7330.17	0.00376801	106157
						450	-915	0.054569	8246.44	0.00376801	119426
						500	-965	0.054569	9162.71	0.00376801	132696
	C1 and C2 values from [47]					550	-1015	0.054569	10079	0.00376801	145966
	C1 - Blocky	19.3				600	-1065	0.054569	10995.2	0.00376801	159235
	C1 - Long	30.7				650	-1115	0.054569	11911.5	0.00376801	172505
	C1 - Sheet	31.1				700	-1165	0.054569	12827.8	0.00376801	185775
						750	-1215	0.054569	13744.1	0.00376801	199044
	C2 - Blocky	2				800	-1265	0.054569	14660.3	0.00376801	212314
	C2 - Long	3.7				850	-1315	0.054569	15576.6	0.00376801	225583
	C2 - Sphere	14.8				900	-1365	0.054569	16492.9	0.00376801	238853
	* Settling height considering the depth of Marsili seamount
	** Calculated using the equation (1) of [47]
	[47] Barreyre et al., Dispersal of volcaniclasts during deep-sea eruptions: Settling velocities and entrainment in buoyant seawater plumes
